# Supplementary material for: Biological findings from a newly developed photo-identification catalog for the critically endangered Rice’s whale (Balaenoptera ricei)
Source: PLoS One. 2025 Sep 8;20(9):e0331010. doi: 10.1371/journal.pone.0331010 (PMC12416752; doi:10.1371/journal.pone.0331010)
Supplement: S2 File — Mother and calf pairs are indicated by their respective catalog ID numbers followed by year seen together. (XLSX) [file pone.0331010.s002.xlsx]

## Sheet: SightHist
Catalog ID	Alias	Date	Sighting Number	Source Details	Latitude	Longitude	Mom_calf_YYYY	Sex
1000	Beaker	2004-05-05	1	GU0402	29.198	-85.9948		F
1000	Beaker	2010-10-11	5	GU1005	29.5791	-87.1923		F
1000	Beaker	2019-07-30	249	GU1901	29.1602	-86.0917		F
1001	Stumpy	2007-06-30	1	GU0704	29.6019	-86.7143		M
1001	Stumpy	2010-10-15	32	GU1005	28.2985	-85.3646		M
1001	Stumpy	2011-08-01	329	GU1102	29.868	-87.0261		M
1001	Stumpy	2015-09-04	265	GU1505	28.6421	-85.6184		M
1001	Stumpy	2019-07-30	248	GU1901	29.0905	-86.0337		M
2000	Chip Tip	2010-06-17	12	GU1003	28.5397	-85.5739		F
2000	Chip Tip	2018-03-15	137	GU1801	29.7035	-86.8995		F
2000	Chip Tip	2018-07-03	41	GU1802	28.7505	-85.703		F
2000	Chip Tip	2018-11-18	8	GU1806	28.486	-85.6588		F
2000	Chip Tip	2018-11-19	16	GU1806	28.7192	-85.8915		F
2000	Chip Tip	2019-06-10	62	GU1901	29.0967	-86.1178		F
2000	Chip Tip	2019-06-21	89	GU1901	28.6118	-86.0035		F
2000	Chip Tip	2019-06-23	100	GU1901	29.3253	-86.2757		F
2000	Chip Tip	2019-07-05	169	GU1901	28.8542	-85.8682		F
2000	Chip Tip	2019-07-21	206	GU1901	28.6465	-85.76		F
2001	Scar	2019-06-22	97	GU1901	29.3873	-86.402	6004_2001_2019	U
2001	Scar	2019-07-21	206	GU1901	28.6465	-85.76	6004_2001_2019	U
2001	Scar	2019-07-22	210	GU1901	28.765	-85.8512	6004_2001_2019	U
2001	Scar	2019-07-29	243	GU1901	29.1823	-86.1555	6004_2001_2019	U
2001	Scar	2019-07-30	249	GU1901	29.1602	-86.0917	6004_2001_2019	U
2002	Cliff	2019-06-03	26	GU1901	28.512	-85.9537		U
6000	Jean Jacques	2007-06-30	5	GU0704	28.9402	-85.8371		M
6000	Jean Jacques	2011-07-31	314	GU1102	28.3709	-85.3534		M
6001	El Capitan	2011-07-31	314	GU1102	28.3709	-85.3534		U
6001	El Capitan	2015-09-24	330	GU1505	28.5413	-85.6112		U
6001	El Capitan	2017-07-23	124	GU1703	28.2695	-85.111		U
6001	El Capitan	2018-03-15	137	GU1801	29.7035	-86.8995		U
6001	El Capitan	2018-06-30	30	GU1802	28.9218	-85.8318		U
6001	El Capitan	2018-06-30	31	GU1802	28.9093	-85.8167		U
6001	El Capitan	2018-07-06	53	GU1802	28.8187	-85.7253		U
6001	El Capitan	2019-06-23	99	GU1901	29.4118	-86.3728		U
6002	Patty	2015-09-04	262	GU1505	28.523	-85.5987		F
6002	Patty	2015-09-14	284	GU1505	28.3535	-85.3963		F
6002	Patty	2018-07-02	37	GU1802	29.029	-85.853		F
6002	Patty	2019-06-05	51	GU1901	29.2995	-86.222		F
6002	Patty	2019-07-15	195	GU1901	29.1987	-86.1987		F
6003	Joker	2017-07-23	124	GU1703	28.2695	-85.111		U
6003	Joker	2018-07-03	40	GU1802	28.4387	-85.5157		U
6003	Joker	2019-06-23	100	GU1901	29.3253	-86.2757		U
6003	Joker	2019-06-26	133	GU1901	29.1102	-86.0972		U
6004	Scoop	2010-10-18	57	GU1005	28.5189	-85.5635		F
6004	Scoop	2016-08-24	535	GU1605	28.4608	-85.7662	6004_20021_2016	F
6004	Scoop	2017-07-23	124	GU1703	28.2695	-85.111		F
6004	Scoop	2019-06-17	74	GU1901	29.5727	-86.8518		F
6004	Scoop	2019-06-22	97	GU1901	29.3873	-86.402	6004_2001_2019	F
6004	Scoop	2019-07-21	206	GU1901	28.6465	-85.76	6004_2001_2019	F
6004	Scoop	2019-07-22	210	GU1901	28.765	-85.8512	6004_2001_2019	F
6004	Scoop	2019-07-29	243	GU1901	29.1823	-86.1555	6004_2001_2019	F
6004	Scoop	2019-07-30	249	GU1901	29.1602	-86.0917	6004_2001_2019	F
7000	Buddy	2010-10-16	37	GU1005	27.9154	-85.0987		U
7000	Buddy	2015-09-14	283	GU1505	28.5102	-85.5987		U
7000	Buddy	2015-09-25	331	GU1505	27.7195	-84.957		U
7000	Buddy	2019-06-03	26	GU1901	28.512	-85.9537		U
7000	Buddy	2019-06-03	27	GU1901	28.605	-85.9878		U
7000	Buddy	2019-07-29	243	GU1901	29.1823	-86.1555		U
7001	Gonzo	2007-07-01	5	GU0704	28.7934	-85.802		F
7001	Gonzo	2010-10-17	44	GU1005	27.8729	-84.8829		F
7001	Gonzo	2011-07-31	313	GU1102	28.3609	-85.3658		F
7001	Gonzo	2011-07-31	314	GU1102	28.3709	-85.3534		F
7001	Gonzo	2018-07-06	53	GU1802	28.8187	-85.7253		F
7001	Gonzo	2019-05-31	1	GU1901	29.6205	-86.969		F
7001	Gonzo	2019-05-31	9	GU1901	29.649	-87.0532		F
7001	Gonzo	2019-07-30	249	GU1901	29.1602	-86.0917		F
7002	Mystery	2015-09-04	262	GU1505	28.523	-85.5987	12009_7002_2015	U
7002	Mystery	2015-09-24	330	GU1505	28.5413	-85.6112	12009_7002_2015	U
7003	Witchhazel	2018-11-19	16	GU1806	28.7192	-85.8915		M
7003	Witchhazel	2019-01-28	NA	Stranding	25.0344	-81.0185		M
8000	Achilles	2004-05-20	7	GU0402	29.389	-86.4133		U
8000	Achilles	2019-05-31	1	GU1901	29.6205	-86.969		U
8000	Achilles	2019-06-23	99	GU1901	29.4118	-86.3728		U
9000	Lucky	2019-07-24	221	GU1901	29.1462	-86.2012		U
9000	Lucky	2019-07-31	255	GU1901	29.2652	-86.1787		U
12003	Edna	2018-06-25	6	GU1802	29.35	-86.2568		U
12003	Edna	2018-07-03	41	GU1802	28.7505	-85.703		U
12003	Edna	2019-05-31	1	GU1901	29.6205	-86.969		U
12003	Edna	2019-06-22	97	GU1901	29.3873	-86.402		U
12003	Edna	2019-07-21	206	GU1901	28.6465	-85.76		U
12003	Edna	2019-07-22	207	GU1901	28.6647	-85.772		U
12003	Edna	2019-07-23	216	GU1901	28.7102	-85.8377		U
12004	Uncle	2015-09-20	300	GU1505	29.2785	-86.2747		U
12004	Uncle	2019-06-10	65	GU1901	29.265	-86.3103		U
12004	Uncle	2019-07-29	243	GU1901	29.1823	-86.1555		U
12005	Squiggles	2018-06-30	31	GU1802	28.9093	-85.8167		U
12006	Galactica	2019-06-21	89	GU1901	28.6118	-86.0035		U
12007*		2007-06-30	5	GU0704	28.9402	-85.8371		F
12008	Dig Deeper	2011-08-01	329	GU1102	29.868	-87.0261		M
12008	Dig Deeper	2019-06-23	99	GU1901	29.4118	-86.3728		M
12008	Dig Deeper	2019-07-30	249	GU1901	29.1602	-86.0917		M
12009	Ms Clean	2015-09-04	262	GU1505	28.523	-85.5987	12009_7002_2015	F
12009	Ms Clean	2015-09-24	330	GU1505	28.5413	-85.6112	12009_7002_2015	F
12009	Ms Clean	2019-07-30	249	GU1901	29.1602	-86.0917		F
12009	Ms Clean	2019-07-31	255	GU1901	29.2652	-86.1787		F
20000*		2004-05-05	1	GU0402	29.198	-85.9948		M
20001	Scyther	2007-06-30	1	GU0704	29.6019	-86.7143	20001_20002_2007	F
20001	Scyther	2011-07-24	NA	OSU	29.2228	-87.8361	20001_20049_2011	F
20002*		2007-06-30	1	GU0704	29.6019	-86.7143	20001_20002_2007	M
20004	Dot	2009-07-01	4	GU0903	28.7095	-85.7865		M
20004	Dot	2017-07-23	124	GU1703	28.2695	-85.111		M
20004	Dot	2018-07-05	48	GU1802	27.9845	-85.0143		M
20004	Dot	2019-07-25	226	GU1901	28.7567	-85.7905		M
20008*		2011-07-31	314	GU1102	28.3709	-85.3534		M
20009*		2011-07-31	314	GU1102	28.3709	-85.3534		M
20010	Trouble	2011-07-31	317	GU1102	28.5281	-85.5277		M
20010	Trouble	2015-09-21	305	GU1505	29.2553	-86.1117		M
20010	Trouble	2015-09-24	330	GU1505	28.5413	-85.6112		M
20010	Trouble	2018-06-25	6	GU1802	29.35	-86.2568		M
20010	Trouble	2018-11-19	15	GU1806	28.7648	-85.9062		M
20010	Trouble	2018-11-19	16	GU1806	28.7192	-85.8915		M
20014	Milky Way	2015-09-20	300	GU1505	29.2785	-86.2747		U
20014	Milky Way	2019-07-30	249	GU1901	29.1602	-86.0917		U
20021*		2016-08-24	535	GU1605	28.4608	-85.7662	6004_20021_2016	U
20023	Jo Jo	2017-07-23	124	GU1703	28.2695	-85.111		U
20023	Jo Jo	2019-06-23	99	GU1901	29.4118	-86.3728		U
20025*	(Tex)	2017-08-19	300	GU1703	27.1337	-96.3337		F
20026	Bump	2018-03-15	137	GU1801	29.7035	-86.8995		U
20026	Bump	2018-11-30	36	GU1806	28.3458	-85.4598		U
20026	Bump	2019-06-05	51	GU1901	29.2995	-86.222		U
20031	Splash	2015-09-04	265	GU1505	28.6421	-85.6184		F
20031	Splash	2018-07-03	40	GU1802	28.4387	-85.5157		F
20035	Spider Bite	2015-09-15	290	GU1505	28.0397	-85.07		M
20035	Spider Bite	2018-07-06	53	GU1802	28.8187	-85.7253		M
20035	Spider Bite	2019-06-01	12	GU1901	29.4752	-86.5255		M
20035	Spider Bite	2019-07-31	255	GU1901	29.2652	-86.1787		M
20039*		2019-07-31	255	GU1901	29.2652	-86.1787		F
20042*		2019-07-26	228	GU1901	28.2857	-85.3655		F
20047	Barry	2009-09-19	NA	Public	29.3189	-87.558		F
20047	Barry	2019-06-22	97	GU1901	29.3873	-86.402		F
20048*		2004-05-20	6	GU0402	29.3855	-86.3947		F
20049*		2011-07-24	NA	OSU	29.2228	-87.8361	20001_20049_2011	U
* not photographically identified
