# Supplementary material for: Biological findings from a newly developed photo-identification catalog for the critically endangered Rice’s whale (Balaenoptera ricei)
Source: PLoS One. 2025 Sep 8;20(9):e0331010. doi: 10.1371/journal.pone.0331010 (PMC12416752; doi:10.1371/journal.pone.0331010)
Supplement: S3 File — The genetic data was obtained by [1,2]. (XLSX) [file pone.0331010.s003.xlsx]

## Sheet: Microsatellite genotypes 
Catalog ID	Alias	SEFSC_LabID	GM199_200_allele1	GM199_200_allele2	GM417_418_allele1	GM417_418_allele2	AC137_allele1	AC137_allele2	CA234_allele1	CA234_allele2	GT307_allele1	GT307_allele2	Ppho137_allele1	Ppho137_allele2	SW13_allele1	SW13_allele2	GATA053_allele1	GATA053_allele2	GATA098_allele1	GATA098_allele2	GATA417_allele1	GATA417_allele2	GGAA520_allele1	GGAA520_allele2	GT122_allele1	GT122_allele2	Ppho130_allele1	Ppho130_allele2	EV104_allele1	EV104_allele2	GATA028_allele1	GATA028_allele2	GT023_allele1	GT023_allele2	GT541_allele1	GT541_allele2
1000	Beaker	Bric019	105	105	202	202	109	111	202	204	148	148	132	132	82	84	289	289	90	90	187	215	215	215	147	151	161	171	143	143	230	230	89	105	106	106
1001	Stumpy	Bric024	105	105	202	202	111	111	202	204	148	148	132	136	82	82	289	289	90	90	187	187	215	215	147	151	171	171	143	143	214	230	89	89	106	106
1001	Stumpy	Bric028	105	105	202	202	111	111	202	204	148	148	132	136	82	82	289	289	90	90	187	187	215	215	147	151	171	171	143	143	214	230	89	89	106	106
2000	Chip Tip	Bric017	101	105	182	202	109	111	204	204	128	148	132	132	82	82	289	289	90	98	187	187	215	223	151	151	171	171	143	143	234	234	89	89	104	106
2000	Chip Tip	Bric018	101	105	182	202	109	111	204	204	128	148	132	132	82	82	289	289	90	98	187	187	215	223	151	151	171	171	143	143	234	234	89	89	104	106
2000	Chip Tip	Bric034	101	105	182	202	109	111	204	204	128	148	132	132	82	82	289	289	90	98	187	187	215	223	151	151	171	171	143	143	234	234	89	89	104	106
6000	Jean Jacques	Bric010	105	113	182	202	109	109	204	204	128	148	132	132	82	82	289	289	90	98	187	187	215	223	151	151	171	171	143	143	230	234	89	89	104	106
6002	Patty	Bric026	105	105	202	202	109	113	204	204	148	148	132	132	82	84	289	289	90	98	187	187	215	223	151	151	171	171	143	143	230	230	89	89	104	106
6004	Scoop	Bric021	105	105	202	202	109	111	204	204	148	148	132	136	82	84	289	297	90	90	187	187	215	223	151	151	171	171	143	143	230	234	89	89	106	106
6004	Scoop	Bric030	105	105	202	202	109	111	204	204	148	148	132	136	82	84	289	297	90	90	187	187	215	223	151	151	171	171	143	143	230	234	89	89	106	106
6004	Scoop	Bric036	105	105	202	202	109	111	204	204	148	148	132	136	82	84	289	297	90	90	187	187	215	223	151	151	171	171	143	143	230	234	89	89	106	106
7001	Gonzo	Bric013	105	105	202	202	109	111	204	204	148	148	132	132	82	84	289	289	90	90	187	187	215	223	151	151	171	171	143	159	230	234	89	89	104	106
7001	Gonzo	Bric020	105	105	202	202	109	111	204	204	148	148	132	132	82	84	289	289	90	90	187	187	215	223	151	151	171	171	143	159	230	234	89	89	104	106
7003	Witch Hazel	Bric033	105	105	202	202	109	111	202	204	148	148	132	136	82	84	289	289	90	90	187	187	215	223	147	151	171	171	143	143	214	230	89	105	106	106
12007		Bric009	105	105	202	202	109	109	204	204	148	148	132	132	82	82	289	289	90	98	187	187	207	223	151	151	171	171	143	143	230	230	89	89	104	106
12008	Dig Deeper	Bric025	105	105	202	202	109	109	204	204	148	148	132	132	82	84	289	289	90	90	187	187	215	223	151	151	171	171	143	143	230	230	89	89	104	106
12008	Dig Deeper	Bric039	105	105	202	202	109	109	204	204	148	148	132	132	82	84	289	289	90	90	187	187	215	223	151	151	171	171	143	143	230	230	89	89	104	106
12009	Ms Clean	Bric038	105	105	202	202	109	111	204	204	128	148	132	132	82	82	289	289	90	94	187	187	215	215	151	151	171	171	143	143	234	234	89	89	106	106
12009	Ms Clean	Bric040	105	105	202	202	109	111	204	204	128	148	132	132	82	82	289	289	90	94	187	187	215	215	151	151	171	171	143	143	234	234	89	89	106	106
20000		Bric003	105	105	182	202	109	109	204	204	148	148	132	132	82	82	289	289	90	98	187	187	215	223	151	151	171	171	143	143	230	230	89	89	104	106
20001	Scyther	Bric008	105	105	202	202	109	109	204	204	148	148	132	132	82	82	289	301	90	90	187	187	215	223	151	151	171	171	143	143	230	230	89	89	104	104
20002		Bric007	105	105	202	202	109	109	204	204	148	148	132	132	82	84	289	289	90	90	187	187	207	223	151	151	171	171	143	143	230	234	89	89	104	106
20004	Dot	Bric014	105	113	182	202	109	113	204	204	128	148	132	132	82	82	289	289	90	98	187	187	215	223	151	151	171	171	143	143	230	230	89	89	90	106
20008		Bric023	105	113	182	202	109	109	204	204	148	148	132	132	82	82	289	289	90	90	187	187	215	215	151	151	171	171	143	143	230	234	89	89	104	104
20009		Bric022	105	105	182	182	109	111	204	204	148	148	132	132	82	82	289	289	90	90	187	187	215	215	151	151	171	171	143	143	234	234	89	89	104	106
20010	Trouble	Bric032	105	105	202	202	111	111	204	204	148	148	132	136	82	82	289	289	90	90	187	187	215	215	151	151	171	171	143	143	230	230	89	105	106	106
20025	Tex	Bric031	105	113	202	202	109	109	204	204	148	148	136	136	82	82	289	289	94	98	187	187	215	215	151	151	171	171	143	143	230	230	89	89	104	104
20031	Splash	Bric027	105	105	202	202	109	113	204	204	148	148	132	132	82	82	289	289	90	98	187	187	215	223	151	151	171	171	143	143	230	234	89	89	104	106
20035	Spider Bite	Bric042	101	113	182	202	109	109	204	204	128	148	132	132	82	82	289	289	90	98	187	187	215	223	151	151	171	171	143	143	230	230	89	89	104	104
20039		Bric041	105	105	182	202	109	109	204	204	148	148	132	136	82	82	289	289	90	90	187	187	215	223	151	151	171	171	143	143	230	230	89	89	104	106
20042		Bric037	105	113	202	202	109	109	204	204	148	148	132	136	82	82	289	289	90	90	187	187	215	215	151	151	171	171	143	143	230	234	89	89	90	104
20047	Barry	Bric035	113	113	202	202	109	111	204	204	148	148	132	132	82	82	289	289	82	90	187	187	223	223	151	151	171	171	143	143	230	234	89	89	104	106
20048		Bric002	105	105	202	202	109	109	204	204	148	148	132	132	82	82	289	289	90	90	187	187	215	227	151	151	171	171	143	143	230	234	89	89	104	104
